# Supplementary material for: The Effect of the Zonular Fiber Angle of Insertion on Accommodation
Source: Vision (Basel). 2024 Jul 23;8(3):45. doi: 10.3390/vision8030045 (PMC11348028; doi:10.3390/vision8030045)
Supplement: Supplementary file 1 [file vision-08-00045-s001.zip]

Archive with 1 entries (1 files):
- vision-3058066-supplementary.pdf
